# Supplementary material for: Depression patient-derived cortical neurons reveal potential biomarkers for antidepressant response
Source: Transl Psychiatry. 2021 Apr 1;11:201. doi: 10.1038/s41398-021-01319-5 (PMC8016835; doi:10.1038/s41398-021-01319-5)
Supplement: Supplementary file 5 — Supplemental Table S1 [file 41398_2021_1319_MOESM5_ESM.xlsx]

## Sheet: Sheet1
Table S1	Patient cells
	Responder	Treatment-resistant patients
Sex
Male	n=3	n=2
Female	n=2	n=3
Age	41.79±15.38	45.42±11.91
QIDS
Week 0	10.8±2.38	12.8±1.58
Week 14	4±1.87	14.2±5.8
HRSD
Week 0	14.2±6.49	15.8±7.12
Week 14	6.2±7.26	16.6±5.46
