# Supplementary material for: Depression patient-derived cortical neurons reveal potential biomarkers for antidepressant response
Source: Transl Psychiatry. 2021 Apr 1;11:201. doi: 10.1038/s41398-021-01319-5 (PMC8016835; doi:10.1038/s41398-021-01319-5)
Supplement: Supplementary file 6 — Supplemental Table S2 [file 41398_2021_1319_MOESM6_ESM.xlsx]

## Sheet: Sheet1
Table S2	Used Antibodies
Protein	Manufacture	Catalog #
Brachyury	R&D systems	AF2085
BRN2	SantaCruz	sc-393324
MAP2	Abcam	ab5392
NANOG	Cell Signaling	4903P
Nestin	R&D	mab1259
OCT3/4	SantaCruz	sc-5279
PAX6	Biolegend	PRB-278P
PSD95	UC Davis/NIH NeuroMab Facility	75-028
SOX17	R&D systems	AF1924
Synapsin	Abcam	ab64581
TBR1	Abcam	ab31940
Anti-TRA-1-60-PE	Miltenyi Biotec	130-122-921
TRA-1-60	R&D systems	SC023B
TRA-1-81
SSEA1
SSEA4
