# Supplementary material for: Depression patient-derived cortical neurons reveal potential biomarkers for antidepressant response
Source: Transl Psychiatry. 2021 Apr 1;11:201. doi: 10.1038/s41398-021-01319-5 (PMC8016835; doi:10.1038/s41398-021-01319-5)
Supplement: Supplementary file 7 — Supplemental Table S3 [file 41398_2021_1319_MOESM7_ESM.xlsx]

## Sheet: Sheet1
SRA.Identifier	Description	PMID
SRR1583694	BJ-iPS-M	25517467
SRR1583695	BJ-iPS-O	25517467
SRR1583696	1018-iPS-A	25517467
SRR3304492	iPSC	28017796
SRR3304493	iPSC	28017796
SRR3304494	iPSC	28017796
SRR3304495	iPSC	28017796
SRR3304496	iPSC	28017796
SRR3304497	iPSC	28017796
SRR3304498	iPSC	28017796
SRR3304499	iPSC	28017796
SRR3304500	iPSC	28017796
SRR3304501	iPSC	28017796
SRR3304502	iPSC	28017796
SRR597885	iPSC	23160490
SRR597886	iPSC	23160490
SRR597887	iPSC	23160490
SRR597889	iPSC	23160490
SRR597890	iPSC	23160490
SRR597891	iPSC	23160490
SRR597897	iPSC	23160490
SRR597898	iPSC	23160490
SRR8487368	iPSC-derived neurons, neurotypical healthy control	30700803
SRR8487369	iPSC-derived neurons, neurotypical healthy control	30700803
SRR8487370	iPSC-derived neurons, neurotypical healthy control	30700803
SRR8487371	iPSC-derived neurons, MDD	30700803
SRR8487372	iPSC-derived neurons, MDD	30700803
SRR8487373	iPSC-derived neurons, MDD	30700803
SRR8487374	iPSC-derived neurons, MDD	30700803
SRR8487375	iPSC-derived neurons, MDD	30700803
SRR8487376	iPSC-derived neurons, MDD	30700803
SRR1501367	iPSC-derived hippocampal dentate gyrus granule neurons	26524527
SRR1501368	iPSC-derived hippocampal dentate gyrus granule neurons	26524527
SRR1501369	iPSC-derived hippocampal dentate gyrus granule neurons	26524527
SRR8068544	iPSC-derived cortical interneurons, controls	30664768
SRR8068545	iPSC-derived cortical interneurons, controls	30664768
SRR8068546	iPSC-derived cortical interneurons, controls	30664768
SRR8068547	iPSC-derived cortical interneurons, controls	30664768
SRR8068548	iPSC-derived cortical interneurons, controls	30664768
SRR8068549	iPSC-derived cortical interneurons, controls	30664768
SRR8068550	iPSC-derived cortical interneurons, controls	30664768
SRR8068551	iPSC-derived cortical interneurons, controls	30664768
SRR8068552	iPSC-derived cortical interneurons, controls	30664768
SRR8068553	iPSC-derived cortical interneurons, controls	30664768
SRR8068554	iPSC-derived cortical interneurons, controls	30664768
SRR8068555	iPSC-derived cortical interneurons, controls	30664768
SRR8068556	iPSC-derived cortical interneurons, controls	30664768
SRR8068557	iPSC-derived cortical interneurons, controls	30664768
SRR8068558	iPSC-derived cortical interneurons, controls	30664768
SRR8068559	iPSC-derived cortical interneurons, controls	30664768
SRR8068560	iPSC-derived cortical interneurons, controls	30664768
SRR8068561	iPSC-derived cortical interneurons, controls	30664768
SRR8068562	iPSC-derived cortical interneurons, controls	30664768
SRR8068563	iPSC-derived cortical interneurons, controls	30664768
SRR8068564	iPSC-derived cortical interneurons, controls	30664768
SRR8068565	iPSC-derived cortical interneurons, controls	30664768
SRR8068566	iPSC-derived cortical interneurons, controls	30664768
SRR8068567	iPSC-derived cortical interneurons, controls	30664768
SRR8068568	iPSC-derived cortical interneurons, controls	30664768
SRR8068569	iPSC-derived cortical interneurons, controls	30664768
SRR8068570	iPSC-derived cortical interneurons, controls	30664768
SRR8068571	iPSC-derived cortical interneurons, controls	30664768
SRR3438555	Anterior_cingulate_cortex_post_mortem_Control	28754123
SRR3438563	Anterior_cingulate_cortex_post_mortem_Control	28754123
SRR3438564	Anterior_cingulate_cortex_post_mortem_Control	28754123
SRR3438565	Anterior_cingulate_cortex_post_mortem_Control	28754123
SRR3438566	Anterior_cingulate_cortex_post_mortem_Control	28754123
SRR3438567	Anterior_cingulate_cortex_post_mortem_Control	28754123
SRR3438568	Anterior_cingulate_cortex_post_mortem_Control	28754123
SRR3438569	Anterior_cingulate_cortex_post_mortem_Control	28754123
SRR3438570	Anterior_cingulate_cortex_post_mortem_Control	28754123
SRR3438663	Anterior_cingulate_cortex_post_mortem_Control	28754123
SRR3438560	Nucleus_accumbens_post_mortem_control	28754123
SRR3438561	Nucleus_accumbens_post_mortem_control	28754123
SRR3438779	Nucleus_accumbens_post_mortem_control	28754123
SRR3438597	dorsolateral prefrontal cortex post mortem_control	28754123
SRR3438861	dorsolateral prefrontal cortex post mortem_control	28754123
SRR5831944	dorsal lateral prefrontal cortex (Brodmann Area 9),non-psychiatric controls (CON)	27528462
SRR5831945	dorsal lateral prefrontal cortex (Brodmann Area 9),non-psychiatric controls (CON)	27528462
SRR5831946	dorsal lateral prefrontal cortex (Brodmann Area 9),non-psychiatric controls (CON)	27528462
SRR5831948	dorsal lateral prefrontal cortex (Brodmann Area 9),non-psychiatric controls (CON)	27528462
SRR5831949	dorsal lateral prefrontal cortex (Brodmann Area 9),non-psychiatric controls (CON)	27528462
SRR5831950	dorsal lateral prefrontal cortex (Brodmann Area 9),non-psychiatric controls (CON)	27528462
SRR5831955	dorsal lateral prefrontal cortex (Brodmann Area 9),non-psychiatric controls (CON)	27528462
SRR5831956	dorsal lateral prefrontal cortex (Brodmann Area 9),non-psychiatric controls (CON)	27528462
SRR5831957	dorsal lateral prefrontal cortex (Brodmann Area 9),non-psychiatric controls (CON)	27528462
SRR5831960	dorsal lateral prefrontal cortex (Brodmann Area 9),non-psychiatric controls (CON)	27528462
SRR5831975	dorsal lateral prefrontal cortex (Brodmann Area 9),non-psychiatric controls (CON)	27528462
SRR5831985	dorsal lateral prefrontal cortex (Brodmann Area 9),non-psychiatric controls (CON)	27528462
SRR5831986	dorsal lateral prefrontal cortex (Brodmann Area 9),non-psychiatric controls (CON)	27528462
SRR5831989	dorsal lateral prefrontal cortex (Brodmann Area 9),non-psychiatric controls (CON)	27528462
SRR5832001	dorsal lateral prefrontal cortex (Brodmann Area 9),non-psychiatric controls (CON)	27528462
SRR5832002	dorsal lateral prefrontal cortex (Brodmann Area 9),non-psychiatric controls (CON)	27528462
SRR514127	Fetal human neocortex, 13 weeks pc	22753484
SRR514133	Fetal human neocortex, 13 weeks pc	22753484
SRR514139	Fetal human neocortex, 13 weeks pc	22753484
SRR514145	Fetal human neocortex, 13 weeks pc	22753484
SRR514128	Fetal human neocortex, 14 weeks pc	22753484
SRR514129	Fetal human neocortex, 14 weeks pc	22753484
SRR514134	Fetal human neocortex, 14 weeks pc	22753484
SRR514135	Fetal human neocortex, 14 weeks pc	22753484
SRR514140	Fetal human neocortex, 14 weeks pc	22753484
SRR514141	Fetal human neocortex, 14 weeks pc	22753484
SRR514146	Fetal human neocortex, 14 weeks pc	22753484
SRR514147	Fetal human neocortex, 14 weeks pc	22753484
SRR514130	Fetal human neocortex, 15 weeks pc	22753484
SRR514136	Fetal human neocortex, 15 weeks pc	22753484
SRR514142	Fetal human neocortex, 15 weeks pc	22753484
SRR514148	Fetal human neocortex, 15 weeks pc	22753484
SRR514131	Fetal human neocortex, 16 weeks pc	22753484
SRR514132	Fetal human neocortex, 16 weeks pc	22753484
SRR514137	Fetal human neocortex, 16 weeks pc	22753484
SRR514138	Fetal human neocortex, 16 weeks pc	22753484
SRR514143	Fetal human neocortex, 16 weeks pc	22753484
SRR514144	Fetal human neocortex, 16 weeks pc	22753484
SRR514149	Fetal human neocortex, 16 weeks pc	22753484
SRR514150	Fetal human neocortex, 16 weeks pc	22753484
